# Supplementary material for: Biofilm microbiome in extracorporeal membrane oxygenator catheters
Source: PLoS One. 2021 Sep 16;16(9):e0257449. doi: 10.1371/journal.pone.0257449 (PMC8445415; doi:10.1371/journal.pone.0257449)
Supplement: S1 File — (ZIP) [file pone.0257449.s002.zip]

Archive with 3 entries (3 files):
- ECMO_GG_L2.csv
- ECMO_GG_L6.csv
- ECMO_GG_L7.csv
