# Supplementary material for: Biofilm microbiome in extracorporeal membrane oxygenator catheters
Source: PLoS One. 2021 Sep 16;16(9):e0257449. doi: 10.1371/journal.pone.0257449 (PMC8445415; doi:10.1371/journal.pone.0257449)
Supplement: S1 File — (ZIP) [file pone.0257449.s002.zip › ECMO_GG_L2.csv]

index	Unassigned;__	k__Archaea;p__Crenarchaeota	k__Archaea;p__Euryarchaeota	k__Archaea;p__[Parvarchaeota]	k__Bacteria;__	k__Bacteria;p__	k__Bacteria;p__AD3	k__Bacteria;p__Acidobacteria	k__Bacteria;p__Actinobacteria	k__Bacteria;p__Armatimonadetes	k__Bacteria;p__BRC1	k__Bacteria;p__Bacteroidetes	k__Bacteria;p__Caldiserica	k__Bacteria;p__Chlamydiae	k__Bacteria;p__Chlorobi	k__Bacteria;p__Chloroflexi	k__Bacteria;p__Cyanobacteria	k__Bacteria;p__Deferribacteres	k__Bacteria;p__Elusimicrobia	k__Bacteria;p__FBP	k__Bacteria;p__FCPU426	k__Bacteria;p__Firmicutes	k__Bacteria;p__Fusobacteria	k__Bacteria;p__GAL15	k__Bacteria;p__GN02	k__Bacteria;p__GN04	k__Bacteria;p__Gemmatimonadetes	k__Bacteria;p__NC10	k__Bacteria;p__NKB19	k__Bacteria;p__Nitrospirae	k__Bacteria;p__OD1	k__Bacteria;p__OP11	k__Bacteria;p__OP3	k__Bacteria;p__OP8	k__Bacteria;p__Planctomycetes	k__Bacteria;p__Proteobacteria	k__Bacteria;p__SAR406	k__Bacteria;p__SR1	k__Bacteria;p__Spirochaetes	k__Bacteria;p__Synergistetes	k__Bacteria;p__TM6	k__Bacteria;p__TM7	k__Bacteria;p__Tenericutes	k__Bacteria;p__Thermotogae	k__Bacteria;p__Verrucomicrobia	k__Bacteria;p__WPS-2	k__Bacteria;p__WS3	k__Bacteria;p__WS5	k__Bacteria;p__WS6
CBK	224	120	576	516	3042	1361	541	3436	27212	3629	0	37627	0	109	991	4961	34171	0	286	119	85	17001	359	61	93	118	941	0	0	2188	3294	543	97	0	6950	56168	134	0	0	0	0	916	371	0	19276	73	797	0	0
CMY	126	0	498	0	4209	409	0	5947	28057	2376	0	14164	0	477	2082	3065	13340	0	844	0	0	12481	0	0	0	0	865	0	0	585	1804	0	0	404	2471	50789	0	0	0	0	973	1191	966	0	13139	524	64	0	0
CYM	383	0	645	0	15665	1862	0	10699	29162	3077	0	25044	0	621	790	4650	20151	0	0	0	0	9511	0	0	0	0	0	0	0	0	2186	1080	0	0	5885	66243	1263	80	0	0	0	1023	0	0	21217	304	0	0	0
HMS	236	138	0	291	8894	161	0	2414	10044	159	0	9783	0	245	204	3278	3899	0	0	0	0	7837	192	0	0	0	105	0	0	186	1394	442	0	0	2512	19707	0	0	0	0	0	268	102	0	2607	0	523	0	0
JJH	0	0	0	153	1379	327	231	831	13178	1174	0	10971	0	0	512	1399	8902	0	0	0	0	3059	0	531	295	0	129	0	0	368	2415	0	0	0	3361	32615	0	0	0	0	0	146	0	0	10426	0	132	0	261
JSH	147	16	0	0	7269	177	145	1651	14195	634	0	15262	174	425	61	2115	6634	80	808	0	0	2980	0	0	0	0	163	0	0	457	1575	0	0	0	2814	21510	0	0	0	0	0	0	0	230	6213	0	621	0	0
KDJ	1730	246	37	0	45325	307	318	1639	9360	638	0	15121	0	0	209	1388	5581	0	0	0	0	6891	330	0	0	0	292	0	0	490	704	0	642	147	2163	19982	0	119	0	0	0	574	354	0	4543	0	0	0	0
KJA	318	0	228	0	711	882	0	2189	13939	1179	0	11902	0	0	0	3215	6091	0	0	0	0	3892	248	0	0	0	0	0	0	1641	2344	0	0	0	4967	30185	0	0	0	0	0	274	12	0	10089	0	0	0	0
KMH	53	0	0	0	6597	26	266	2859	6504	591	0	10102	0	232	369	1263	4580	0	0	0	0	4334	429	0	0	0	0	0	0	641	522	0	0	319	1604	16170	0	0	185	0	0	0	0	0	4511	240	159	0	0
KYC	0	0	0	0	1019	634	0	2446	12275	1011	0	9582	0	167	0	1736	5205	0	0	0	0	8266	0	0	0	0	281	0	0	467	988	0	0	0	4836	28856	0	0	0	0	0	300	0	0	5735	908	0	0	0
KYS	389	708	0	0	14887	130	591	1402	8648	309	0	8074	0	0	145	947	7110	0	0	0	0	2715	0	0	0	0	416	0	0	143	748	0	0	259	515	19502	0	0	0	0	0	518	0	0	3577	0	0	0	0
LEJ	0	107	0	91	3087	975	112	1336	30738	11116	0	34753	0	439	171	2886	61381	0	86	0	0	1341	206	0	128	0	867	0	288	89	2318	288	85	0	6584	59209	0	0	0	58	108	340	0	0	25484	93	0	0	0
LJH	309	849	0	0	4202	0	167	4557	9887	639	0	8773	0	0	187	2437	7602	0	0	0	0	6926	292	0	0	0	276	0	0	843	291	0	0	153	2434	21586	0	0	402	0	0	427	0	0	1925	0	202	0	0
LJW	0	0	0	0	941	837	328	3253	14033	943	51	10817	0	958	298	1771	10165	0	544	0	0	7633	0	0	0	0	0	648	0	1530	1128	0	0	0	3113	25284	0	0	354	0	0	0	0	0	3801	328	0	0	0
LKD	1406	82	0	0	30039	597	0	664	4168	433	0	3632	0	0	79	811	1706	0	0	0	0	2010	0	101	95	0	0	0	0	347	611	0	0	0	943	7879	0	0	76	0	0	0	0	0	2302	0	64	0	0
NJW	179	0	0	0	603	709	789	3650	12363	1486	0	16703	0	0	253	2377	7241	0	0	0	0	6006	0	0	0	0	0	490	0	975	1267	0	0	0	1321	27281	0	0	227	0	0	212	0	0	5669	0	0	0	0
NSD	888	0	0	285	21994	713	0	790	9090	650	0	9366	0	613	202	1685	5925	0	198	0	0	3349	0	172	0	0	0	0	0	805	522	0	0	96	2273	17553	0	0	224	0	200	119	0	0	3205	0	185	0	0
PHJ	0	0	0	0	1194	485	234	2369	15450	533	0	11671	0	209	112	1966	3825	0	0	0	0	5730	114	0	0	0	0	0	0	711	247	446	0	0	1523	22980	0	0	777	0	0	370	0	0	5551	60	0	0	0
PKJ	1275	322	968	0	24599	478	443	1717	27580	537	0	20086	0	616	464	3897	22480	0	2103	0	0	7242	0	0	448	0	964	0	0	2336	1926	0	0	0	6438	55278	0	0	0	0	320	1137	0	0	11511	364	443	0	0
YHS	0	0	382	0	1425	444	0	2008	16822	2723	0	20338	0	0	258	3247	10043	0	365	0	0	5324	0	0	0	0	1437	0	0	0	980	0	0	0	3675	37115	0	0	0	0	468	0	0	0	5807	402	111	229	0
YMS	1360	0	1482	0	29910	499	764	10538	26494	1812	0	26122	0	1663	1221	5610	12294	0	0	0	0	12972	0	0	0	0	1879	0	0	947	632	0	802	0	9692	62937	0	0	0	0	842	0	0	0	13511	0	200	0	0
[truncated: 5 more columns]
