# Supplementary material for: Biofilm microbiome in extracorporeal membrane oxygenator catheters
Source: PLoS One. 2021 Sep 16;16(9):e0257449. doi: 10.1371/journal.pone.0257449 (PMC8445415; doi:10.1371/journal.pone.0257449)
Supplement: S1 File — (ZIP) [file pone.0257449.s002.zip › ECMO_GG_L7.csv]

index	Unassigned;__;__;__;__;__;__	k__Archaea;p__Crenarchaeota;c__MBGA;o__;f__;g__;s__	k__Archaea;p__Crenarchaeota;c__MBGA;o__NRP-J;f__;g__;s__	k__Archaea;p__Crenarchaeota;c__MCG;o__;f__;g__;s__	k__Archaea;p__Crenarchaeota;c__Thaumarchaeota;o__Cenarchaeales;f__Cenarchaeaceae;g__Nitrosopumilus;s__	k__Archaea;p__Crenarchaeota;c__Thaumarchaeota;o__Nitrososphaerales;f__Nitrososphaeraceae;g__Candidatus Nitrososphaera;s__SCA1145	k__Archaea;p__Crenarchaeota;c__Thermoprotei;o__;f__;g__;s__	k__Archaea;p__Crenarchaeota;c__Thermoprotei;o__YNPFFA;f__SK322;g__;s__	k__Archaea;p__Euryarchaeota;c__Halobacteria;o__Halobacteriales;f__Halobacteriaceae;g__Natronomonas;s__	k__Archaea;p__Euryarchaeota;c__Methanobacteria;o__Methanobacteriales;f__;g__;s__	k__Archaea;p__Euryarchaeota;c__Methanomicrobia;o__Methanomicrobiales;f__Methanomicrobiaceae;g__Methanoculleus;s__	k__Archaea;p__Euryarchaeota;c__Methanomicrobia;o__Methanosarcinales;f__Methanosaetaceae;g__Methanosaeta;s__	k__Archaea;p__Euryarchaeota;c__Methanomicrobia;o__Methanosarcinales;f__Methanosarcinaceae;g__Methanosarcina;s__	k__Archaea;p__Euryarchaeota;c__Thermoplasmata;o__E2;f__CCA47;g__;s__	k__Archaea;p__Euryarchaeota;c__Thermoplasmata;o__E2;f__Marine group II;g__;s__	k__Archaea;p__Euryarchaeota;c__Thermoplasmata;o__E2;f__[Methanomassiliicoccaceae];g__;s__	k__Archaea;p__[Parvarchaeota];c__[Parvarchaea];o__WCHD3-30;f__;g__;s__	k__Archaea;p__[Parvarchaeota];c__[Parvarchaea];o__YLA114;f__;g__;s__	k__Bacteria;__;__;__;__;__;__	k__Bacteria;p__;c__;o__;f__;g__;s__	k__Bacteria;p__AD3;c__ABS-6;o__;f__;g__;s__	k__Bacteria;p__AD3;c__JG37-AG-4;o__;f__;g__;s__	k__Bacteria;p__Acidobacteria;c__;o__;f__;g__;s__	k__Bacteria;p__Acidobacteria;c__Acidobacteria-5;o__;f__;g__;s__	k__Bacteria;p__Acidobacteria;c__Acidobacteria-6;o__BPC015;f__;g__;s__	k__Bacteria;p__Acidobacteria;c__Acidobacteria-6;o__CCU21;f__;g__;s__	k__Bacteria;p__Acidobacteria;c__Acidobacteria-6;o__iii1-15;f__;g__;s__	k__Bacteria;p__Acidobacteria;c__Acidobacteria-6;o__iii1-15;f__RB40;g__;s__	k__Bacteria;p__Acidobacteria;c__Acidobacteria-6;o__iii1-15;f__mb2424;g__;s__	k__Bacteria;p__Acidobacteria;c__Acidobacteriia;o__Acidobacteriales;f__;g__;s__	k__Bacteria;p__Acidobacteria;c__Acidobacteriia;o__Acidobacteriales;f__Acidobacteriaceae;g__;s__	k__Bacteria;p__Acidobacteria;c__Acidobacteriia;o__Acidobacteriales;f__Koribacteraceae;__;__	k__Bacteria;p__Acidobacteria;c__Acidobacteriia;o__Acidobacteriales;f__Koribacteraceae;g__;s__	k__Bacteria;p__Acidobacteria;c__Acidobacteriia;o__Acidobacteriales;f__Koribacteraceae;g__Candidatus Koribacter;s__	k__Bacteria;p__Acidobacteria;c__DA052;o__Ellin6513;f__;g__;s__	k__Bacteria;p__Acidobacteria;c__EC1113;o__;f__;g__;s__	k__Bacteria;p__Acidobacteria;c__Holophagae;o__Holophagales;f__Holophagaceae;g__;s__	k__Bacteria;p__Acidobacteria;c__OS-K;o__;f__;g__;s__	k__Bacteria;p__Acidobacteria;c__RB25;o__;f__;g__;s__	k__Bacteria;p__Acidobacteria;c__S035;o__;f__;g__;s__	k__Bacteria;p__Acidobacteria;c__Solibacteres;o__Solibacterales;f__;g__;s__	k__Bacteria;p__Acidobacteria;c__Solibacteres;o__Solibacterales;f__PAUC26f;g__;s__	k__Bacteria;p__Acidobacteria;c__Solibacteres;o__Solibacterales;f__Solibacteraceae;g__;s__	k__Bacteria;p__Acidobacteria;c__Solibacteres;o__Solibacterales;f__Solibacteraceae;g__Candidatus Solibacter;s__	k__Bacteria;p__Acidobacteria;c__Sva0725;o__Sva0725;f__;g__;s__	k__Bacteria;p__Acidobacteria;c__TM1;o__;f__;g__;s__	k__Bacteria;p__Acidobacteria;c__[Chloracidobacteria];o__11-24;f__;g__;s__	k__Bacteria;p__Acidobacteria;c__[Chloracidobacteria];o__DS-100;f__;g__;s__	k__Bacteria;p__Acidobacteria;c__[Chloracidobacteria];o__RB41;f__;g__;s__
CBK	224	0	120	0	0	0	0	0	87	0	0	226	0	263	0	0	312	204	3042	1361	273	268	17	0	0	86	459	0	179	0	36	0	473	221	851	0	0	0	0	107	0	119	0	121	0	108	83	0	325
CMY	126	0	0	0	0	0	0	0	0	0	0	0	0	0	0	498	0	0	4209	409	0	0	0	486	0	540	0	0	0	0	0	439	530	0	1459	0	0	0	0	644	585	0	0	0	365	0	0	0	0
CYM	383	0	0	0	0	0	0	0	0	0	0	0	0	0	645	0	0	0	15665	1862	0	0	207	0	0	0	2178	0	411	0	0	0	2331	1128	2213	0	0	479	0	0	589	0	0	707	0	0	0	0	456
HMS	236	0	138	0	0	0	0	0	0	0	0	0	0	0	0	0	291	0	8894	161	0	0	0	0	0	0	472	0	0	0	95	0	684	89	451	0	0	0	0	0	0	0	0	449	0	0	0	0	0
JJH	0	0	0	0	0	0	0	0	0	0	0	0	0	0	0	0	153	0	1379	327	0	231	0	0	0	123	328	0	0	0	0	0	0	117	134	0	0	0	0	0	0	0	0	76	0	0	0	0	0
JSH	147	0	0	0	0	0	0	16	0	0	0	0	0	0	0	0	0	0	7269	177	0	145	0	0	0	0	0	0	0	0	0	0	905	0	213	0	212	0	0	0	0	0	0	0	0	0	0	0	0
KDJ	1730	0	0	0	207	0	39	0	9	28	0	0	0	0	0	0	0	0	45325	307	0	318	0	0	0	0	158	0	0	0	256	0	325	195	200	0	0	0	0	0	0	0	0	356	0	0	0	0	0
KJA	318	0	0	0	0	0	0	0	0	0	0	0	0	0	0	228	0	0	711	882	0	0	0	0	0	0	0	0	0	0	0	0	1175	0	259	0	0	0	0	0	96	0	0	187	0	0	0	0	277
KMH	53	0	0	0	0	0	0	0	0	0	0	0	0	0	0	0	0	0	6597	26	266	0	0	178	0	0	186	0	0	0	0	0	331	339	96	0	245	0	0	0	389	0	0	0	0	146	0	0	288
KYC	0	0	0	0	0	0	0	0	0	0	0	0	0	0	0	0	0	0	1019	634	0	0	0	0	0	0	564	0	0	0	0	0	0	0	683	0	0	0	0	0	0	0	276	254	0	0	0	0	0
KYS	389	0	0	0	499	0	209	0	0	0	0	0	0	0	0	0	0	0	14887	130	591	0	0	0	0	0	234	0	0	0	0	0	0	0	188	114	0	0	0	0	0	0	0	0	0	0	0	0	0
LEJ	0	0	0	0	107	0	0	0	0	0	0	0	0	0	0	0	0	91	3087	975	0	112	0	58	0	0	0	0	0	0	0	0	247	109	268	0	65	0	77	0	88	0	0	284	0	67	0	0	73
LJH	309	0	482	0	221	146	0	0	0	0	0	0	0	0	0	0	0	0	4202	0	167	0	0	0	0	0	399	668	0	153	401	0	327	178	1458	0	0	0	0	0	562	0	0	220	0	0	0	191	0
LJW	0	0	0	0	0	0	0	0	0	0	0	0	0	0	0	0	0	0	941	837	328	0	0	0	0	349	0	0	0	0	303	0	951	326	718	0	0	0	0	252	0	0	354	0	0	0	0	0	0
LKD	1406	0	0	82	0	0	0	0	0	0	0	0	0	0	0	0	0	0	30039	597	0	0	0	97	0	0	38	70	0	0	0	0	0	106	72	0	0	0	136	0	0	0	0	97	0	0	0	48	0
NJW	179	0	0	0	0	0	0	0	0	0	0	0	0	0	0	0	0	0	603	709	528	261	0	0	0	0	144	0	0	0	0	0	1400	0	514	0	255	0	0	0	0	0	0	1025	0	237	0	0	0
NSD	888	0	0	0	0	0	0	0	0	0	0	0	0	0	0	0	0	285	21994	713	0	0	0	159	132	0	0	0	0	0	142	0	190	0	167	0	0	0	0	0	0	0	0	0	0	0	0	0	0
PHJ	0	0	0	0	0	0	0	0	0	0	0	0	0	0	0	0	0	0	1194	485	234	0	0	246	0	304	0	0	0	0	242	0	318	0	899	0	0	0	0	0	0	0	0	272	0	0	0	0	0
PKJ	1275	63	0	0	259	0	0	0	0	0	0	0	0	0	968	0	0	0	24599	478	443	0	0	0	0	0	0	0	0	0	0	0	755	0	918	0	0	0	0	0	0	0	0	0	44	0	0	0	0
YHS	0	0	0	0	0	0	0	0	0	0	0	0	0	0	0	382	0	0	1425	444	0	0	0	0	0	0	211	0	0	0	0	0	343	0	369	0	0	0	0	0	0	0	419	666	0	0	0	0	0
YMS	1360	0	0	0	0	0	0	0	0	0	762	0	720	0	0	0	0	0	29910	499	764	0	0	0	0	0	0	0	0	0	0	0	3159	0	3438	0	0	0	0	0	658	669	0	659	0	1012	0	0	0
[truncated: 905 more columns]
